# Supplementary material for: Can visual impairment impact your income potential?
Source: PLoS One. 2023 Apr 20;18(4):e0284553. doi: 10.1371/journal.pone.0284553 (PMC10118095; doi:10.1371/journal.pone.0284553)
Supplement: S1 Appendix — (XLSX) [file pone.0284553.s001.xlsx]

## Sheet: Data for Phase 1 and 2
District	Gender	Agegroup	age	Marital_status	Education_level	Employbility	Monthly_income	Levels of vision
Hambanthota	male	50-59	55	married	tertiray	employed	50000-75000	totally blind
Hambanthota	male	30-39	35	married	secondary education	student	10000-25000	totally blind
Hambanthota	male	50-59	51	single	G.C.E O/L Passed	student	up to 10000	totally blind
Hambanthota	male	40-49	47	single	secondary education	student	0	totally blind
Hambanthota	male	20-29	28	married	tertiray	employed	25000-50000	moderately impaired
Hambanthota	male	20-29	27	single	tertiray	seeking a job	10000-25000	severly impaired
Hambanthota	female	60+	69	married	secondary education	student	up to 10000	totally blind
Hambanthota	female	60+	62	single	no schooling	student	0	totally blind
Hambanthota	male	40-49	45	married	grade 12-13	employed	10000-25000	moderately impaired
Hambanthota	male	30-39	39	married	G.C.E O/L Passed	seeking a job	up to 10000	moderately impaired
Hambanthota	male	50-59	50	married	tertiray	employed	50000-75000	totally blind
Hambanthota	male	30-39	35	married	primary education	household activity	up to 10000	totally blind
Hambanthota	male	60+	67	married	primary education	employed	10000-25000	severly impaired
Hambanthota	female	50-59	50	married	G.C.E O/L Passed	other	up to 10000	moderately impaired
Hambanthota	female	40-49	46	married	A/L Passed	employed	50000-75000	totally blind
Hambanthota	male	30-39	37	married	tertiray	employed	25000-50000	severly impaired
Hambanthota	female	60+	61	married	G.C.E O/L Passed	other	up to 10000	totally blind
Hambanthota	male	60+	63	single	secondary education	employed	no income	totally blind
Hambanthota	male	40-49	43	married	A/L Passed	employed	25000-50000	totally blind
Hambanthota	male	40-49	48	married	G.C.E O/L Passed	employed	25000-50000	moderately impaired
Hambanthota	male	20-29	26	single	tertiray	seeking a job	10000-25000	severly impaired
Hambanthota	male	60+	67	divorced	G.C.E O/L Passed	employed	25000-50000	totally blind
Hambanthota	male	20-29	24	single	tertiray	other	up to 10000	moderately impaired
Hambanthota	male	50-59	50	single	primary education	employed	10000-25000	totally blind
Hambanthota	female	30-39	37	married	G.C.E O/L Passed	other	10000-25000	totally blind
Hambanthota	male	40-49	49	married	G.C.E O/L Passed	student	10000-25000	totally blind
Hambanthota	female	50-59	51	married	secondary education	other	10000-25000	totally blind
Hambanthota	male	40-49	41	married	secondary education	employed	50000-75000	severly impaired
Hambanthota	male	50-59	50	married	A/L Passed	employed	25000-50000	severly impaired
Hambanthota	male	60+	61	married	secondary education	employed	50000-75000	severly impaired
Hambanthota	female	50-59	53	single	G.C.E O/L Passed	household activity	up to 10000	totally blind
Hambanthota	female	60+	65	married	G.C.E O/L Passed	employed	up to 10000	severly impaired
Hambanthota	male	50-59	56	married	primary education	household activity	25000-50000	totally blind
Hambanthota	female	60+	66	married	secondary education	other	10000-25000	severly impaired
Hambanthota	male	40-49	42	married	primary education	employed	10000-25000	totally blind
Hambanthota	male	20-29	28	single	tertiray	seeking a job	10000-25000	totally blind
Hambanthota	male	40-49	46	married	secondary education	employed	10000-25000	totally blind
Hambanthota	female	50-59	59	married	primary education	employed	10000-25000	totally blind
Hambanthota	male	50-59	54	married	G.C.E O/L Passed	employed	25000-50000	totally blind
Hambanthota	male	50-59	58	single	secondary education	seeking a job	up to 10000	totally blind
Hambanthota	male	20-29	24	single	0	student	up to 10000	severly impaired
Hambanthota	male	40-49	43	single	secondary education	seeking a job	up to 10000	totally blind
Hambanthota	female	40-49	40	married	G.C.E O/L Passed	employed	up to 10000	totally blind
Hambanthota	male	40-49	41	single	secondary education	other	up to 10000	totally blind
Hambanthota	female	60+	64	married	G.C.E O/L Passed	seeking a job	10000-25000	totally blind
Hambanthota	female	50-59	58	single	no schooling	other	10000-25000	totally blind
Hambanthota	female	60+	64	single	secondary education	other	up to 10000	totally blind
Hambanthota	male	40-49	40	single	no schooling	seeking a job	up to 10000	severly impaired
Hambanthota	female	50-59	52	married	primary education	employed	10000-25000	totally blind
Hambanthota	female	50-59	52	married	A/L Passed	employed	25000-50000	totally blind
Hambanthota	male	20-29	29	single	vocational	seeking a job	10000-25000	severly impaired
Hambanthota	female	40-49	43	married	G.C.E O/L Passed	household activity	10000-25000	totally blind
Hambanthota	male	60+	60	married	primary education	employed	50000-75000	totally blind
Hambanthota	male	60+	66	married	G.C.E O/L Passed	seeking a job	10000-25000	totally blind
Hambanthota	female	50-59	55	married	secondary education	other	up to 10000	totally blind
Hambanthota	male	60+	65	married	secondary education	seeking a job	up to 10000	0
Hambanthota	male	50-59	59	married	tertiray	retired	50000-75000	severly impaired
Hambanthota	female	50-59	53	married	G.C.E O/L Passed	seeking a job	0	severly impaired
Hambanthota	male	40-49	49	married	G.C.E O/L Passed	employed	25000-50000	totally blind
Hambanthota	female	40-49	47	married	G.C.E O/L Passed	employed	25000-50000	totally blind
Hambanthota	female	40-49	44	married	no schooling	employed	10000-25000	totally blind
Hambanthota	male	40-49	43	married	no schooling	seeking a job	10000-25000	moderately impaired
Hambanthota	female	30-39	35	married	tertiray	employed	50000-75000	moderately impaired
Hambanthota	male	30-39	34	married	tertiray	employed	50000-75000	moderately impaired
Kurunegala	Male	20-29	27	Single	Secondary	Employed	25000-50000	moderately blind
Kurunegala	Male	60 +	65	Married	Primary	Employed	10000-25000	total blind
Kurunegala	Female	40-49	49	Married	GCE O/L pass	Employed	50000-75000	total blind
Kurunegala	Male	60 +	68	Married	GCE O/L pass	Employed	0	0
Kurunegala	Male	40-49	40	Single	No schooling	Unable to work(too old/disable)	10000-25000	total blind
Kurunegala	Male	10-19	12	Single	Secondary	Student	25000-50000	total blind
Kurunegala	Male	<10	6	Single	Primary	Student	25000-50000	moderately blind
Kurunegala	Female	<10	2	Single	No schooling	Other	50000-75000	moderately blind
Kurunegala	Male	30-39	38	Married	GCE O/L pass	Employed	25000-50000	moderately blind
Kurunegala	Male	10-19	12	Single	Secondary	Student	25000-50000	moderately blind
Kurunegala	Male	40-49	41	Single	GCE O/L pass	Employed	0	Severely blind
Kurunegala	Male	<10	5	Single	Primary	Student	25000-50000	total blind
Kurunegala	Female	40-49	40	Married	GCE A/L pass	Employed	10000-25000	Severely blind
Kurunegala	Female	50-59	57	Married	Primary	Household Activity	25000-50000	total blind
Kurunegala	Male	10-19	15	Single	Secondary	Student	10000-25000	total blind
Kurunegala	Male	40-49	47	Married	GCE O/L pass	Employed	25000-50000	total blind
Kurunegala	Male	40-49	42	Married	GCE O/L pass	Employed	0	total blind
Kurunegala	Female	10-19	19	Single	Grade12-13	Student	0	Severely blind
Kurunegala	Male	60 +	61	Married	GCE O/L pass	Employed	10000-25000	moderately blind
Kurunegala	Male	60 +	70	Married	Primary	0	0	0
Kurunegala	Female	30-39	35	Married	Primary	Other	0	moderately blind
Kurunegala	Female	<10	8	Single	Primary	Student	0
Kurunegala	Female	60 +	70	Married	GCE O/L pass	Household Activity	10000-25000	total blind
Kurunegala	Male	60 +	71	Married	No schooling	Unable to work(too old/disable)	10000-25000	moderately blind
Kurunegala	Male	30-39	32	Single	Secondary	Household Activity	10000-25000	total blind
Kurunegala	Female	60 +	72	Widowed	GCE O/L pass	Employed	25000-50000	total blind
Kurunegala	Female	60 +	64	Widowed	No schooling	Employed	0	0
Kurunegala	Male	30-39	39	Married	0	Other	0	0
Kurunegala	Female	<10	4	Single	0	Other	0	0
Kurunegala	Female	40-49	44	Married	GCE O/L pass	Household Activity	25000-50000	moderately blind
Kurunegala	Male	20-29	20	Single	GCE A/L pass	Student	25000-50000	Severely blind
Kurunegala	Male	50-59	56	Single	No schooling	Other	upto 10000	moderately blind
Kurunegala	Male	50-59	56	Single	No schooling	Other	upto 10000	moderately blind
Kurunegala	Female	50-59	56	Married	Secondary	Employed	10000-25000	total blind
Kurunegala	Male	60 +	61	Married	Primary	Unable to work(too old/disable)	upto 10000	total blind
Kurunegala	Male	60 +	66	Married	GCE O/L pass	Employed	10000-25000	total blind
Kurunegala	Male	40-49	45	Married	Primary	Employed	10000-25000	moderately blind
Kurunegala	Male	60 +	62	Married	Primary	Employed	upto 10000	total blind
Kurunegala	Female	60 +	62	Married	Primary	Unable to work(too old/disable)	upto 10000	total blind
Kurunegala	Male	40-49	46	Single	GCE O/L pass	Retired	50000-75000	total blind
Kurunegala	Male	50-59	59	Married	GCE O/L pass	0	10000-25000	0
Kurunegala	Male	60 +	78	Married	Primary	Unable to work(too old/disable)	10000-25000	moderately blind
Kurunegala	Female	60 +	65	Married	Primary	Household Activity	10000-25000	moderately blind
Kurunegala	Male	10-19	10	Single	Primary	Student	10000-25000	total blind
Kurunegala	Female	60 +	67	Married	Primary	Employed	10000-25000	Severely blind
Kurunegala	Male	50-59	55	Married	Secondary	Employed	25000-50000	Severely blind
Kurunegala	Male	20-29	23	Single	GCE O/L pass	Student	25000-50000	total blind
Kurunegala	Male	10-19	15	Single	Secondary	Student	25000-50000	total blind
Kurunegala	Female	50-59	57	Married	GCE A/L pass	Employed	25000-50000	total blind
Kurunegala	Male	60 +	65	Married	Secondary	Employed	25000-50000	total blind
Kurunegala	Male	30-39	33	Single	Primary	Employed	10000-25000	Severely blind
Kurunegala	Female	<10	7	Single	Primary	Student	10000-25000	moderately blind
Kurunegala	Male	20-29	21	Single	GCE O/L pass	Employed	10000-25000	Severely blind
Kurunegala	Male	40-49	41	Married	Primary	Employed	25000-50000	Severely blind
Kurunegala	Male	10-19	14	Single	Secondary	Student	upto 10000	Severely blind
Kurunegala	Female	60 +	61	Married	Primary	Employed	10000-25000	Severely blind
Kurunegala	Male	60 +	66	Married	GCE O/L pass	Employed	10000-25000	total blind
Kurunegala	Female	<10	6	Single	Primary	Student	10000-25000	moderately blind
Kurunegala	Male	50-59	59	Married	Primary	Employed	10000-25000	total blind
Kurunegala	Male	60 +	70	Married	Secondary	Unable to work(too old/disable)	upto 10000	total blind
Kurunegala	Female	60 +	73	Married	GCE O/L pass	Household Activity	25000-50000	total blind
Kurunegala	Male	50-59	54	Married	Primary	Unable to work(too old/disable)	10000-25000	moderately blind
Kurunegala	Male	40-49	49	Married	Primary	Employed	10000-25000	0
Kurunegala	Male	50-59	52	Married	Secondary	Employed	50000-75000	total blind
Kurunegala	Female	30-39	35	Married	Grade12-13	Household Activity	25000-50000	total blind
Kurunegala	Female	40-49	44	Married	GCE O/L pass	Employed	10000-25000	moderately blind
Kurunegala	Male	60 +	69	Married	GCE O/L pass	Employed	25000-50000	moderately blind
Kurunegala	Female	50-59	59	Married	No schooling	Unable to work(too old/disable)	no income	moderately blind
Kurunegala	Male	<10	6	Single	Primary	Student	50000-75000	Severely blind
Kurunegala	Female	60 +	63	Married	Primary	Household Activity	25000-50000	moderately blind
Kurunegala	Female	60 +	60	Widowed	No schooling	Employed	25000-50000	moderately blind
Kurunegala	Female	40-49	49	Widowed			0	total blind
Kurunegala	Female	50-59	52	Married	Primary	Unable to work(too old/disable)	50000-75000	total blind
Kurunegala	Male	40-49	43	Married	Secondary	Employed	over 75000	moderately blind
Kurunegala	Female	50-59	52	Single	0	0	0	total blind
Kurunegala	Male	30-39	38	Married	Secondary	Retired	over 75000	total blind
Kurunegala	Female	50-59	58	Widowed	0	0	0	total blind
Kurunegala	Female	30-39	38	Married	GCE O/L pass	Unable to work(too old/disable)	10000-25000	Severely blind
Kurunegala	Female	40-49	48	Married	Grade12-13	Household Activity	10000-25000	moderately blind
Kurunegala	Male	50-59	54	Married	No schooling	Unable to work(too old/disable)	10000-25000	total blind
Kurunegala	Female	40-49	41	Divorced	Secondary	Employed	10000-25000	total blind
Kurunegala	Female	60 +	68	Married	No schooling	Unable to work(too old/disable)	10000-25000	total blind
Kurunegala	Male	20-29	29	Single	No schooling	Unable to work(too old/disable)	upto 10000	Severely blind
Kurunegala	Female	20-29	26	Single	Primary	Unable to work(too old/disable)	25000-50000	moderately blind
Kurunegala	Female	20-29	24	Single	GCE O/L pass	Employed	25000-50000	moderately blind
Kurunegala	Male	10-19	18	Single	GCE O/L pass	Employed	25000-50000	moderately blind
Kurunegala	Male	10-19	14	Single	Secondary	Student	25000-50000	moderately blind
Kurunegala	Male	60 +	68	Married	Primary	Unable to work(too old/disable)	no income	moderately blind
Kurunegala	Female	40-49	42	Married	Primary	Employed	10000-25000	moderately blind
Kurunegala	Male	60 +	64	Married	Secondary	Unable to work(too old/disable)	10000-25000	Severely blind
Kurunegala	Male	20-29	28	Single	GCE A/L pass	Employed	25000-50000	total blind
Kurunegala	Female	30-39	31	Single	Tertiray(degree or above)	Employed	25000-50000	moderately blind
Kurunegala	Female	20-29	24	Single	Secondary	Household Activity	10000-25000	total blind
Kurunegala	Male	60 +	66	Married	Primary	Employed	0	0
Kurunegala	Female	50-59	51	Married	GCE O/L pass	Unable to work(too old/disable)	0	Severely blind
Kurunegala	Male	40-49	41	Married	Secondary	Employed	25000-50000	moderately blind
Kurunegala	Male	50-59	52	Married	0	Employed	0	0
Kurunegala	Male	60 +	62	Married	Primary	Household Activity	upto 10000	moderately blind
Kurunegala	Male	20-29	28	Single	No schooling	Unable to work(too old/disable)	upto 10000	moderately blind
Kurunegala	Male	50-59	51	Married	0	Employed	0	total blind
Kurunegala	Female	60 +	61	Widowed	GCE O/L pass	Unable to work(too old/disable)	upto 10000	total blind
Kurunegala	Male	40-49	48	Married	Primary	Employed	0	0
Kurunegala	Male	30-39	34	Married	Secondary	Employed	10000-25000	moderately blind
Kurunegala	Female	40-49	45	Married	GCE O/L pass	Employed	upto 10000	moderately blind
Kurunegala	Female	60 +	60	Widowed	Primary	Unable to work(too old/disable)	upto 10000	moderately blind
Kurunegala	Male	40-49	48	Married	GCE O/L pass	Unable to work(too old/disable)	over 75000	0
Kurunegala	Female	40-49	43	Married	GCE O/L pass	Unable to work(too old/disable)	10000-25000	total blind
Kurunegala	Female	10-19	12	Single	Secondary	Student	10000-25000	moderately blind
Kurunegala	Male	40-49	42	Married	GCE A/L pass	Employed	25000-50000	total blind
Kurunegala	Male	40-49	40	Married	Primary	Employed	upto 10000	moderately blind
Kurunegala	Male	60 +	66	Married	Secondary	Unable to work(too old/disable)	upto 10000	total blind
Kurunegala	Male	60 +	68	Married	Primary	Employed	0	moderately blind
Kurunegala	Male	40-49	47	Married	GCE O/L pass	0	0	0
Kurunegala	Female	50-59	58	Married	Primary	0	0	0
Kurunegala	Male	50-59	55	Married	Primary	0	0	total blind
Kurunegala	Male	50-59	55	Married	Primary	Employed	10000-25000	total blind
Kurunegala	Female	60 +	64	Married	Primary		0	0
Kurunegala	Female	50-59	54	Married	GCE A/L pass	Employed	25000-50000	moderately blind
Kurunegala	Male	50-59	55	Married	GCE A/L pass	Retired	50000-75000	moderately blind
Kurunegala	Female	50-59	52	Married	GCE A/L pass	Employed	0	moderately blind
Kurunegala	Male	40-49	49	Single	Primary	0	0	0
Kurunegala	Female	10-19	10	Single	Primary	Student	25000-50000	moderately blind
Kurunegala	Female	50-59	57	Married	Grade12-13	Unable to work(too old/disable)	0	0
Kurunegala	Male	40-49	47	Married	GCE O/L pass	Employed	10000-25000	moderately blind
Kurunegala	Male	40-49	46	Married	GCE O/L pass	Retired	over 75000	total blind
Kurunegala	Male	10-19	16	Single	GCE O/L pass	Student	50000-75000	moderately blind
Kurunegala	Female	30-39	36	Married	GCE O/L pass	Household Activity	10000-25000	total blind
Kurunegala	Female	30-39	39	Single	Secondary	Household Activity	upto 10000	total blind
Kurunegala	Female	50-59	53	Married	GCE O/L pass	Household Activity	10000-25000	Severely blind
Kurunegala	Female	50-59	57	Married	GCE A/L pass	Employed	50000-75000	moderately blind
Kurunegala	Female	20-29	29	Married	GCE A/L pass	Employed	10000-25000	moderately blind
Kurunegala	Male	30-39	38	Married	GCE O/L pass	Employed	25000-50000	Severely blind
Kurunegala	Male	30-39	32	Married	GCE A/L pass	Employed	50000-75000	moderately blind
Kurunegala	Male	50-59	51	Divorced		Employed	0	Severely blind
Kurunegala	Male	20-29	26	Single	GCE A/L pass	Employed	25000-50000	total blind
Kurunegala	Male	30-39	39	Married	Primary	Employed	25000-50000	total blind
Kurunegala	Male	50-59	58	Married	Secondary	Employed	upto 10000	Severely blind
Kurunegala	Male	10-19	14	Single	Secondary	Student	25000-50000	total blind
Kurunegala	Female	10-19	16	Single	GCE O/L pass	Student	10000-25000	Severely blind
Kurunegala	Male	60 +	73	Married	Primary	Employed	upto 10000	total blind
Kurunegala	Male	60 +	62	Married	0	0	0	0
Kurunegala	Male	40-49	41	Married	Primary	Unable to work(too old/disable)	upto 10000	total blind
Kurunegala	Female	10-19	12	Single	No schooling	0	50000-75000	total blind
Kurunegala	Female	40-49	42	Married	No schooling	0	0	Severely blind
Kurunegala	Female	<10	5	Single	Primary	Student	25000-50000	total blind
Kurunegala	Male	<10	4	Single	No schooling	Unable to work(too old/disable)	25000-50000	Severely blind
Kurunegala	Male	10-19	13	Single	Secondary	Student	50000-75000	Severely blind
Kurunegala	Female	20-29	22	Married	Secondary	Household Activity	upto 10000	moderately blind
Kurunegala	Male	<10	9	Single	Primary	Student	10000-25000	Severely blind
Kurunegala	Male	40-49	40	Married	GCE O/L pass	Employed	10000-25000	moderately blind
Kurunegala	Male	50-59	56	Married	Primary	Employed	25000-50000	moderately blind
Kurunegala	Female	30-39	34	Married	GCE O/L pass	Seeking for and available to work	10000-25000	moderately blind
Kurunegala	Male	60 +	61	Married	No schooling	Unable to work(too old/disable)	upto 10000	total blind
Kurunegala	Male	40-49	42	Married	Secondary	Employed	10000-25000	moderately blind
Kurunegala	Female	60 +	64	Married	Primary	Employed	0	0
Kurunegala	Female	60 +	66	Married	Primary	Employed	upto 10000	Severely blind
Kurunegala	Female	30-39	34	Married	GCE A/L pass	Employed	10000-25000	total blind
Kurunegala	Male	20-29	20	Single	GCE O/L pass	Seeking for and available to work	10000-25000	moderately blind
Kurunegala	Male	20-29	26	Married	Secondary	Employed	0	moderately blind
Kurunegala	Female	10-19	17	Single	Grade12-13	Student	10000-25000	total blind
Kurunegala	Female	60 +	62	Married	Primary	Employed	0	total blind
Kurunegala	Male	40-49	49	Married	Grade12-13	Employed	10000-25000	total blind
Kurunegala	Male	20-29	28	Single	No schooling	Unable to work(too old/disable)	0	total blind
Kurunegala	Male	40-49	43	Married	Secondary	0	0	total blind
Kurunegala	Male	20-29	26	Single	0	0	0	Severely blind
Kurunegala	Female	40-49	45	Married	0	0	0	Severely blind
Kurunegala	Male	50-59	57	Married	Primary	0	0	0
Kurunegala	Female	60 +	62	Married	Primary	Employed	0	total blind
Kurunegala	Male	50-59	52	Married	Primary	Employed	25000-50000	Severely blind
Kurunegala	Male	40-49	48	Married	Tertiray(degree or above)	Employed	25000-50000	total blind
Kurunegala	Female	40-49	42	Married	GCE A/L pass	Unable to work(too old/disable)	25000-50000	Severely blind
Kurunegala	Male	60 +	68	Divorced	No schooling	0	0	total blind
Kurunegala	Male	60 +	68	Married	Primary	0	0	moderately blind
Kurunegala	Male	40-49	44	Married	GCE O/L pass	Employed	10000-25000	total blind
Kurunegala	Male	50-59	53	Married	GCE O/L pass	Retired	50000-75000	total blind
Kurunegala	Male	40-49	48	Married	Secondary	Employed	0	0
Kurunegala	Male	30-39	35	Married	Secondary	Employed	upto 10000	total blind
Kurunegala	Male	40-49	48	Married	0	Employed	0	total blind
Kurunegala	Male	60 +	61	Married	GCE A/L pass	Retired	10000-25000	total blind
Kurunegala	Male	40-49	47	Married	GCE O/L pass	Unable to work(too old/disable)	25000-50000	Severely blind
Kurunegala	Male	50-59	52	Married	GCE O/L pass	Employed	50000-75000	Severely blind
Kurunegala	Male	50-59	56	Divorced	0	0	0	Severely blind
Kurunegala	Male	<10	9	Single	Primary	Student	10000-25000	Severely blind
Kurunegala	Male	20-29	20	Single	Grade12-13	Student	0	moderately blind
Kurunegala	Female	<10	4	Single	No schooling	0	10000-25000	total blind
Kurunegala	Male	60 +	62	Married	Primary	0	0	Severely blind
Kurunegala	Male	50-59	54	Divorced	Primary	0	0	0
Kurunegala	Male	50-59	53	Married	Tertiray(degree or above)	Employed	25000-50000	Severely blind
jaffna	male	20	20-29	single	G.C.E O/L Passed	student	upto 10000	totally blind
jaffna	female	10	<10	single	no schooling	student	upto 10000	totally blind
jaffna	female	household activity9	household activity0-household activity9	married	secondary education	employed	0	0
jaffna	male	6household activity	60+	married	G.C.E O/L Passed	employed	upto 10000	totally blind
jaffna	male	81	60+	married	G.C.E O/L Passed	student	upto 10000	moderately impaired
jaffna	male	77	60+	married	primary education	student	no income	totally blind
jaffna	male	37	30-39	married	G.C.E O/L Passed	employed	upto 10000	totally blind
jaffna	male	31	30-39	married	G.C.E O/L Passed	employed	upto 10000	totally blind
jaffna	female	retiredretired	retired0-retired9	single	primary education	student	no income	totally blind
jaffna	female	69	60+	widowed	G.C.E O/L Passed	student	no income	totally blind
jaffna	male	76	60+	married	primary education	student	no income	totally blind
jaffna	male	62	60+	married	primary education	employed	upto 10000	totally blind
jaffna	female	retired6	retired0-retired9	married	tertiray	employed	25000-50000	moderately impaired
jaffna	female	21	20-29	single	A/L Passed	student	no income	moderately impaired
jaffna	male	72	60+	married	no schooling	student	no income	totally blind
jaffna	male	household activity7	household activity0-household activity9	married	secondary education	employed	upto 10000	totally blind
jaffna	female	13	10-19	single	secondary education	student	upto 10000	totally blind
jaffna	male	78	60+	single	primary education	student	no income	totally blind
jaffna	female	7	<10	single	primary education	student	upto 10000	totally blind
jaffna	male	household activityretired	household activity0-household activity9	married	G.C.E O/L Passed	employed	upto 10000	totally blind
jaffna	male	19	10-19	single	G.C.E O/L Passed	employed	upto 10000	totally blind
jaffna	male	retired8	retired0-retired9	married	primary education	employed	0	totally blind
jaffna	male	72	60+	married	primary education	student	upto 10000	totally blind
jaffna	male	68	60+	married	primary education	student	0	totally blind
jaffna	male	81	60+	married	grade 12-13	student	no income	totally blind
jaffna	female	19	10-19	single	A/L Passed	student	no income	totally blind
jaffna	female	69	60+	married	G.C.E O/L Passed	student	no income	moderately impaired
jaffna	male	household activity1	household activity0-household activity9	married	G.C.E O/L Passed	employed	upto 10000	totally blind
jaffna	female	69	60+	single	secondary education	student	no income	totally blind
jaffna	female	1household activity	10-19	single	primary education	student	no income	severly impaired
jaffna	male	household activity0	household activity0-household activity9	married	G.C.E O/L Passed	student	no income	totally blind
jaffna	female	7retired	60+	widowed	G.C.E O/L Passed	retired	upto 10000	totally blind
jaffna	male	retired7	retired0-retired9	married	G.C.E O/L Passed	employed	upto 10000	totally blind
jaffna	male	retiredhousehold activity	retired0-retired9	married	G.C.E O/L Passed	student	no income	totally blind
jaffna	female	29	20-29	married	G.C.E O/L Passed	household activity	no income	totally blind
jaffna	male	household activity7	household activity0-household activity9	married	G.C.E O/L Passed	employed	upto 10000	totally blind
jaffna	male	retired0	retired0-retired9	married	G.C.E O/L Passed	employed	10000-25000	totally blind
jaffna	female	77	60+	single	no schooling	student	no income	moderately impaired
jaffna	male	12	10-19	single	0	0	upto 10000	moderately impaired
jaffna	male	retired9	retired0-retired9	married	primary education	student	upto 10000	moderately impaired
jaffna	female	18	10-19	single	G.C.E O/L Passed	student	10000-25000	moderately impaired
jaffna	female	11	10-19	single	secondary education	student	upto 10000	moderately impaired
jaffna	male	73	60+	married	G.C.E O/L Passed	student	0	moderately impaired
jaffna	male	13	10-19	single	secondary education	student	10000-25000	totally blind
jaffna	female	retired9	retired0-retired9	single	secondary education	student	upto 10000	totally blind
jaffna	male	13	10-19	single	secondary education	student	upto 10000	severly impaired
jaffna	male	household activity6	household activity0-household activity9	married	primary education	employed	10000-25000	totally blind
jaffna	female	73	60+	widowed	secondary education	student	0	totally blind
jaffna	male	retired9	retired0-retired9	single	tertiray	student	upto 10000	totally blind
jaffna	male	39	30-39	single	G.C.E O/L Passed	employed	upto 10000	totally blind
jaffna	male	68	60+	married	primary education	employed	upto 10000	totally blind
jaffna	male	60	60+	married	primary education	student	upto 10000	totally blind
jaffna	male	1household activity	10-19	single	G.C.E O/L Passed	student	upto 10000	severly impaired
jaffna	female	household activity	<10	single	no schooling	student	upto 10000	totally blind
jaffna	female	household activity	<10	single	no schooling	student	upto 10000	totally blind
jaffna	female	80	60+	divorced	no schooling	student	no income	totally blind
jaffna	male	10	10-19	single	no schooling	employed	upto 10000	totally blind
jaffna	male	71	60+	married	primary education	student	upto 10000	moderately impaired
jaffna	female	38	30-39	married	secondary education	0	upto 10000	moderately impaired
jaffna	female	household activity1	household activity0-household activity9	divorced	0	employed	upto 10000	totally blind
jaffna	male	retired8	retired0-retired9	married	secondary education	employed	upto 10000	moderately impaired

## Sheet: Data for Phase 3
Government should think of self-employment opportunities because they don’t have
No enough resources and income to live.
If we were aided with employment opportunities, it will be a support for us
Endowed with countless abilities but government has not offered any opportunities neither resources to improve the abilities
Earning income with this issue was difficult but if government can provide new opportunities for their talents, then he can be employed and will be able to gain
Dedication and energetic will make a person better. If government can provide facilities, opportunities and resources then it will make their income to a higher level
Self-employment opportunities should be provided by the Government and the Government should help them to acquire capital or give resources and facilities as they don’t have them”
Income has deprived due to blindness as a reason for not providing opportunities and resources
He wants information about self-employment and if someone can guide him their QOL will increase
If the facilities of blind schools can be increased and if these people can be guided in proper way then QOL can increase
He has trained to massage. He can earn income from that if he is guided for that his QOL can increase
Moderately okay.
Government should think of self-employment opportunities for them and projects to improve their QOL
self-employment opportunities should be provided by the government and help them to acquire capital or provide resources and facilities since they don’t have.
she has a very good QOL which come from her positive energy and outlook from life and her dedication to earn for her family so that she could provide a better life for her children
She seems to be in commendable standard in terms of quality. A means of employment would be an added aspect
She is employed and has a good family life, according to her statements
Commendable QOL
More infrastructure facilities to access the public transport, roads.
Need support from others and training to develop his skills.
Provide infrastructure and resources to utilize their skills and talents.
It's better if the income level uplift
Facilities to improve their skills and talents and also opportunities to use their skills.
According to her, It's better to have subsidies from the government
It's better if they can uplift their income level either by doing a business or a family based shop
Need to provide more resources and facilities to improve their businesses.
It's better to create any income generating pattern to uplift visually blind people income level
If they have a market then they can do anything to improve their income level
He seems to have a good quality of life-
What he asked was the equality for them in the society. Subsidies and giving kindness will not help them out anymore. They need training, facilities and support to uplift their quality of life by their own
